# Supplementary material for: Effects of Climate Change on the Distribution of Threatened Fishing Bat Myotis pilosus in China
Source: Animals (Basel). 2023 May 27;13(11):1784. doi: 10.3390/ani13111784 (PMC10251902; doi:10.3390/ani13111784)
Supplement: Supplementary file 1 [file animals-13-01784-s001.zip]

Archive with 1 entries (1 files):
- animals-2340346-supplementary.pdf
